# Supplementary material for: Detection of human papillomaviruses in paired healthy skin and actinic keratosis by next generation sequencing
Source: Papillomavirus Res. 2020 Mar 25;9:100196. doi: 10.1016/j.pvr.2020.100196 (PMC7118314; doi:10.1016/j.pvr.2020.100196)
Supplement: Table S1 — Known PV types in healthy skin (HS) and actinic keratosis (AK) samples according to RAxML-EPA taxonomic classification. PV types (n = 195) and corresponding NGS reads are reported for PV species stratified according to the PCR primer sets and skin specimen. [file mmc1.xlsx]

## Sheet: Table_HPV_presence_known_tissu_
Name	Species	HS		AK
		FAP	FAPM1	FAP	FAPM1
EdPV2	Unclassified	1510	8678	2568	5945
HPV-mDysk2	Gammapapillomavirus	-	-	2	-
HPV-mDysk3	Gammapapillomavirus	1867	108	1561	1774
HPV-mDysk5	Gammapapillomavirus	-	177	-	-
HPV-mDysk6	Gammapapillomavirus	-	-	95	556
HPV-mEV03c05	Gammapapillomavirus	-	2	-	-
HPV-mEV03c09	Betapapillomavirus	7540	844	822	414
HPV-mEV03c104	Gammapapillomavirus	30	82	-	-
HPV-mEV03c40	Gammapapillomavirus	362	205	118	262
HPV-mEV03c45	Gammapapillomavirus	-	-	214	1234
HPV-mEV03c60	Gammapapillomavirus	9	24	41	67
HPV-mEV07c382	Gammapapillomavirus	-	-	4	10
HPV-mFS1	Gammapapillomavirus	-	2	-	2
HPV-mHIVGc36	Betapapillomavirus	385	780	15	364
HPV-mHIVGc70	Gammapapillomavirus	385	463	-	-
HPV-mKN1	Gammapapillomavirus	-	13	-	2
HPV-mKN3	Gammapapillomavirus	-	-	-	7
HPV-mL55	Gammapapillomavirus	72	215	-	2
HPV-mSE383	Gammapapillomavirus	1805	2030	458	275
HPV-mSK001	Gammapapillomavirus	-	-	-	2
HPV-mSK006	Gammapapillomavirus	-	-	195	88
HPV-mSK008	Gammapapillomavirus	-	-	-	2
HPV-mSK009	Gammapapillomavirus	2945	124	8	-
HPV-mSK013	Gammapapillomavirus	700	61	335	55
HPV-mSK019	Gammapapillomavirus	-	2	50	-
HPV-mSK021	Gammapapillomavirus	727	2356	3928	1354
HPV-mSK029	Gammapapillomavirus	-	137	451	59
HPV-mSK037	Gammapapillomavirus	2	-	-	6
HPV-mSK038	Gammapapillomavirus	-	-	16	-
HPV-mSK046	Gammapapillomavirus	-	-	-	2
HPV-mSK051	Gammapapillomavirus	-	-	-	68
HPV-mSK052	Gammapapillomavirus	38	-	4	2
HPV-mSK057	Gammapapillomavirus	23	5	18	-
HPV-mSK058	Gammapapillomavirus	-	838	2	31
HPV-mSK063	Gammapapillomavirus	2	16	4037	5165
HPV-mSK064	Gammapapillomavirus	-	10	-	-
HPV-mSK072	Gammapapillomavirus	2401	868	174	31
HPV-mSK076	Gammapapillomavirus	10	-	-	-
HPV-mSK083	Gammapapillomavirus	-	-	-	2
HPV-mSK085	Gammapapillomavirus	20	17	2	73
HPV-mSK086	Gammapapillomavirus	1018	2659	75	84
HPV-mSK095	Gammapapillomavirus	707	777	1222	2603
HPV-mSK101	Gammapapillomavirus	91	178	507	59
HPV-mSK102	Gammapapillomavirus	1150	1093	164	5177
HPV-mSK104	Gammapapillomavirus	-	-	10	-
HPV-mSK107	Gammapapillomavirus	2	16	69	4
HPV-mSK110	Gammapapillomavirus	34	110	2	2
HPV-mSK128	Gammapapillomavirus	-	-	2	-
HPV-mSK131	Gammapapillomavirus	7034	182	2	-
HPV-mSK137	Gammapapillomavirus	-	-	12	-
HPV-mSK138	Gammapapillomavirus	-	160	14	-
HPV-mSK139	Gammapapillomavirus	-	2	16	-
HPV-mSK150	Gammapapillomavirus	-	12	164	64
HPV-mSK156	Gammapapillomavirus	-	2	-	4
HPV-mSK160	Gammapapillomavirus	-	25	-	6
HPV-mSK171	Gammapapillomavirus	1554	404	-	-
HPV-mSK191	Gammapapillomavirus	16	-	-	-
HPV-mSK192	Gammapapillomavirus	-	-	-	4
HPV-mSK193	Gammapapillomavirus	714	4441	856	312
HPV-mSK197	Gammapapillomavirus	-	2	-	179
HPV-mSK199	Gammapapillomavirus	25	4	523	165
HPV-mSK209	Betapapillomavirus	7773	364	3245	3304
HPV-mSK217	Gammapapillomavirus	-	-	2	48
HPV-mSK219	Betapapillomavirus	-	2	-	-
HPV-mSK237	Gammapapillomavirus	-	-	6	2
HPV-mSK243	Gammapapillomavirus	-	2	-	-
HPV-mSK244	Gammapapillomavirus	2	2	530	75
HPV-mSK245	Gammapapillomavirus	47	863	787	-
HPV-mSK250	Gammapapillomavirus	2	6	14	6
HPV-mTG550	Gammapapillomavirus	-	-	258	45
HPV-mTVMBSFc09	Betapapillomavirus	149	129	1526	3961
HPV-mTVMBSGc2024	Betapapillomavirus	1040	853	970	1739
HPV-mTVMBSGc529	Gammapapillomavirus	910	-	304	-
HPV-mTVMBSHc13	Gammapapillomavirus	53	186	27	106
HPV-mdo1c02	Gammapapillomavirus	-	2	-	-
HPV-mdo1c232	Gammapapillomavirus	-	-	1823	61
HPV-mm090c09	Betapapillomavirus	1038	361	32	237
HPV-mm090c10	Gammapapillomavirus	-	491	-	2
HPV-mm292c10	Betapapillomavirus	1007	1171	783	2647
HPV-mm292c100	Betapapillomavirus	-	14	-	10
HPV-mm292c14	Betapapillomavirus	5445	7392	11101	8199
HPV-mm292c88	Betapapillomavirus	395	4887	266	700
HPV-mw11C24	Gammapapillomavirus	163	213	109	114
HPV-mw11C39	Gammapapillomavirus	732	431	869	206
HPV-mw11c13	Gammapapillomavirus	387	1524	2	2
HPV-mw15c111	Betapapillomavirus	230	651	471	41
HPV-mw18c11d	Gammapapillomavirus	311	299	370	103
HPV-mw18c25	Gammapapillomavirus	-	10	8	35
HPV-mw20c01b	Gammapapillomavirus	12	87	556	294
HPV-mw20c02c	Gammapapillomavirus	-	-	13	4
HPV-mw20c04	Gammapapillomavirus	1097	49	174	638
HPV-mw20c09	Gammapapillomavirus	-	2	-	7
HPV-mw23c08c	Gammapapillomavirus	-	-	4	52
HPV-mw23c101c	Gammapapillomavirus	-	-	6	-
HPV-mw27c03a	Gammapapillomavirus	-	9	5	-
HPV-mw27c04c	Gammapapillomavirus	102	-	826	3646
HPV-mw27c157c	Gammapapillomavirus	-	-	-	35
HPV-mw27c39c	Gammapapillomavirus	38	-	-	-
HPV-mw34c04a	Gammapapillomavirus	-	-	10	-
HPV-mw34c34a	Gammapapillomavirus	-	-	2	-
HPV100	Betapapillomavirus 2	1616	3503	6748	122
HPV104	Betapapillomavirus 2	713	615	87	308
HPV105	Betapapillomavirus 1	13925	8926	4905	1555
HPV107	Betapapillomavirus 2	421	6258	270	1521
HPV110	Betapapillomavirus 2	12	422	8	62
HPV111	Betapapillomavirus 2	197	2307	1906	849
HPV113	Betapapillomavirus 2	2609	1276	2836	1682
HPV115	Betapapillomavirus 3	-	498	-	284
HPV116	Gammapapillomavirus 9	40	6	3879	55
HPV118	Betapapillomavirus 1	1236	234	2576	1067
HPV119	Gammapapillomavirus 8	34	8	491	184
HPV12	Betapapillomavirus 1	11613	2600	11166	5134
HPV120	Betapapillomavirus 2	8360	3901	5587	1622
HPV121	Gammapapillomavirus 10	22	2	2	-
HPV122	Betapapillomavirus 2	34	1337	528	2161
HPV123	Gammapapillomavirus 7	24	2	41	-
HPV124	Betapapillomavirus 1	17725	5767	1448	8767
HPV128	Gammapapillomavirus 13	-	109	-	8
HPV130	Gammapapillomavirus 10	86	213	1499	5151
HPV132	Gammapapillomavirus 12	342	4173	-	-
HPV133	Gammapapillomavirus 10	5	31	253	6
HPV134	Gammapapillomavirus 7	1442	394	2586	3616
HPV135	Gammapapillomavirus 15	433	307	283	26
HPV136	Gammapapillomavirus 11	695	404	1143	14
HPV138	Gammapapillomavirus 7	2001	360	772	602
HPV139	Gammapapillomavirus 7	51	4	575	151
HPV14	Betapapillomavirus 1	6425	1610	3088	1613
HPV141	Gammapapillomavirus 11	-	6	549	1840
HPV142	Gammapapillomavirus 10	4700	4491	1238	1294
HPV144	Gammapapillomavirus 17	736	89	971	530
HPV145	Betapapillomavirus 2	11888	1033	619	1285
HPV146	Gammapapillomavirus 15	-	6	446	1347
HPV147	Gammapapillomavirus 8	410	1700	5326	3737
HPV148	Gammapapillomavirus 12	26	4	-	70
HPV15	Betapapillomavirus 2	-	78	-	-
HPV150	Betapapillomavirus 5	866	241	180	187
HPV151	Betapapillomavirus 2	-	560	25	556
HPV152	Betapapillomavirus 1	49	920	13	481
HPV153	Gammapapillomavirus 13	-	8	2	-
HPV155	Gammapapillomavirus 7	-	-	-	2
HPV157*	Gammapapillomavirus	-	8	-	-
HPV159	Betapapillomavirus 2	212	3524	32	167
HPV163	Gammapapillomavirus 20	-	-	2	-
HPV165	Gammapapillomavirus 12	-	-	-	1140
HPV167	Gammapapillomavirus 21	-	792	-	-
HPV17	Betapapillomavirus 2	11	2	-	-
HPV170	Gammapapillomavirus 7	-	23	55	2
HPV173	Gammapapillomavirus 1	-	-	4	37
HPV174	Betapapillomavirus 2	24	1705	1048	2512
HPV179	Gammapapillomavirus 15	152	9	-	-
HPV180	Gammapapillomavirus 10	845	374	368	74
HPV184	Gammapapillomavirus 25	-	2	-	-
HPV187	Gammapapillomavirus 26	70	20	-	-
HPV19	Betapapillomavirus 1	24965	12687	15586	3542
HPV197	Gammapapillomavirus 24	4029	124	39	-
HPV20	Betapapillomavirus 1	28931	6562	27902	34581
HPV201	Gammapapillomavirus 27	19	10	-	26
HPV205*	Gammapapillomavirus 1	-	2	-	-
HPV206*	Betapapillomavirus 1	1705	685	1547	303
HPV209*	Betapapillomavirus 2	2472	4093	585	6614
HPV21	Betapapillomavirus 1	12366	10299	33669	26604
HPV213*	Gammapapillomavirus 13	70	251	6	2
HPV215*	Gammapapillomavirus 9	101	-	-	-
HPV216*	Gammapapillomavirus 9	-	1592	2	-
HPV217*	Betapapillomavirus 2	145	224	82	483
HPV218*	Gammapapillomavirus 7	88	69	1251	2
HPV22	Betapapillomavirus 2	-	137	-	187
HPV224*	Gammapapillomavirus 8	-	-	-	2
HPV225*	Gammapapillomavirus 7	99	65	358	403
HPV23	Betapapillomavirus 2	3196	941	5620	2902
HPV24	Betapapillomavirus 1	43310	31203	42135	52023
HPV25	Betapapillomavirus 1	110	708	652	-
HPV28	Alphapapillomavirus 2	-	52	-	67
HPV3	Alphapapillomavirus 2	-	2	-	-
HPV36	Betapapillomavirus 1	-	184	-	2
HPV37	Betapapillomavirus 2	192	403	553	6
HPV38	Betapapillomavirus 2	323	2434	1353	2142
HPV4	Gammapapillomavirus 1	-	20	5715	7492
HPV47	Betapapillomavirus 1	6890	2460	1499	260
HPV49	Betapapillomavirus 3	16193	6340	2196	1568
HPV5	Betapapillomavirus 1	15674	3268	14469	15341
HPV50	Gammapapillomavirus 3	2135	959	11216	9148
HPV60	Gammapapillomavirus 4	8	-	-	-
HPV75	Betapapillomavirus 3	96	1288	429	547
HPV76	Betapapillomavirus 3	16	1262	9846	9275
HPV8	Betapapillomavirus 1	22915	6715	8706	7093
HPV80	Betapapillomavirus 2	6609	5372	10104	5524
HPV9	Betapapillomavirus 2	6561	1666	6193	1363
HPV92	Betapapillomavirus 4	64	134	218	1222
HPV93	Betapapillomavirus 1	1557	2170	1248	375
HPV96	Betapapillomavirus 5	9446	3127	3884	5818
HPV98	Betapapillomavirus 1	3172	5303	970	5479
HPV99	Betapapillomavirus 1	7	23	6	60
MfPV2	Betapapillomavirus 6	1334	278	1654	503
MmPV5	Gammapapillomavirus	-	671	-	-
*International HPV Reference Center, Karolinska institute
