# Supplementary material for: Detection of human papillomaviruses in paired healthy skin and actinic keratosis by next generation sequencing
Source: Papillomavirus Res. 2020 Mar 25;9:100196. doi: 10.1016/j.pvr.2020.100196 (PMC7118314; doi:10.1016/j.pvr.2020.100196)
Supplement: Table S2 — Putative new PVs in healthy skin (HS) and actinic keratosis (AK) samples according to RAxML-EPA taxonomic classification. The 47 putative new PVs and corresponding NGS reads are listed according to the PCR primer sets and skin specimens. [file mmc2.xlsx]

## Sheet: table_putative_new_VIRUS_RaxML
VIRUSname	%dissimilarity	Abundance	N°reads	GInum	AlignmentPosition_MegaBlast	VIRUS_closest_MegaBlast	Pool	Tissu	Primer	Length	AlignmentPositionBlastN_start:stop(length)	VIRUS_closest_Blast	BlastN_Classification	RaxML_closest_PV	RaxML_Classification	Sequence(s)
1VIRUSput	10.4	0.016	19	gi|389885555|gb|JN211194.1|	1-125	Human papillomavirus type 5 isolate S401, complete genome	10	AK	FAPM1	125	1-125(125)	HPV5(91.2%)	Betapapillomavirus 1	HPV5	Betapapillomavirus 1	GTATACAATAATGAAGGTGATAAGCTTGAGGTCCCTAAGGTTTCTGGGAACCAACATAGAGTATTTCGCCTAAAATTACCTGATCCTAACAGATTTGCATTAGCTGACATGTCTGTCTACAACCC
4VIRUSput	13.28	0.0017	2	gi|396924|emb|X74468.1|	4-131	Human papillomavirus type 15 genomic DNA	10	AK	FAPM1	133	4-131(128)	HPV15(86.72%)	Betapapillomavirus 2	HPV15	Betapapillomavirus 2	CTATAAATGTTCCTAAAGTGTCTGGAAATCAATATAGAGCATTTAGGGTTAGCTTGCCAGACCCAAACAAATTTGCATTAGCTGACATGTCTGTATATAATCCAGACACTGAACGCTTGGTATGGGCCTGCAG
3VIRUSput	11.27	0.0017	2	gi|39777326|gb|AY468424.1|	1-71	Human papillomavirus isolate FA127 major capsid protein (L1) gene, partial cds	10	AK	FAPM1	71	28-71(44)	HPV24(100%)	Betapapillomavirus 1	MfPV1	Betapapillomavirus 1	ATGTTTATTATAGGTTGTGCACCCTGCATAGGAGAACATTGGGATAAGGCTCCTGCATGTGTTAATGATAT
2VIRUSput	18.05	0.016	19	gi|1273499443|gb|MF588734.1|	1-132	Gammapapillomavirus 22 isolate Gamma22_do1c02, complete genome	10	AK	FAPM1	139	1-138(138)	HPV-mSK051(98.55%)	Gammapapillomavirus	HPV-mSK051	Gammapapillomavirus	TCCTTATTATGATATTATGGATGTGAATGATGACAGTAAGGTCGCTGTTCCTAAAGTGTCAGCAAATCAATACAGAGTAATAAGACTGCAGTTTCCAGATCCAAACAAATTTGCAATAGCTGATGCATGTGTCTACAAC
7VIRUSput	19.76	0.0014	2	gi|512390499|gb|KC752007.1|	3-255	Human papillomavirus isolate KC1 L1 gene, partial cds	11	HS	FAP	268	1-268(268)	HPV-mSK180(99.25%)	Gammapapillomavirus	HPV-mSK180	Gammapapillomavirus	GGTAGAGGTAATCCTCTAGGTGTTTCTTGTACTGGACATCCTTATTTTAATAAATATTCAGATGTAGAAAATCCTACTGGTTATCCAGATGAAGACACAGGTGATAATAGAGTAAATTTAGCCTTTGATCCAAAACAAAATCAGATATTTATTGTTGGTTGCACTCCTCCATGGGGAGAGTACTGGGATGTTGCAGAGCCTTGTCCTGAGAGACAAGGGGAACCAGGTGCATGTCCTCCAATTGAAAGAAAGACAGTTTATATTGAAG
5VIRUSput	13.5	0.9259	1346	gi|1020186|gb|U31781.1|HPU31781	1-274	Human papillomavirus type 23, complete genome	11	HS	FAP	379	2-375(374)	HPV23(86.1%)	Betapapillomavirus 2	HPV38	Betapapillomavirus 2	ATATAGGGCCTTTAGAGTTACTTTTCCAGATCCCAATAAGTTTGCATTAGCTGACATGACAATTTACGATCCTGACAAGTACAGATTGGTGTGGGCCTGCAAAGGTCTTGAAATAGGTCGAGGTCAACCCTTAGGGGTAGGCAGTACAGGCCACCCTTTATTTAACAAACTACGTGATGCTGAGAATTCCAGTGAACGTCAGGAGGGTACAGCAGATGATAGAAGAAATATTTCTTTTGATCCTAAGCAAGTACAGATGTTTATTATTGGGTGTACACCATGTGTAGGTGAATACTGGGATGTGGCTCCTGTATGTGAGAATGCAGGTAGCCAATTAGGCTTGTGTCCTCCTCTTGAATTAAAAAACAGTGTTATAGAG
6VIRUSput	17.53	0.0557	81	gi|254666887|gb|FJ804072.1|	13-109	Human papillomavirus type 116 strain HPV116, complete sequence	11	HS	FAP	166	2-166(165)	HPV-mSK121(81.82%)	Gammapapillomavirus	HPV-mSK121	Gammapapillomavirus	GGATAACAGAGTAAATTTATCTTTTGATCCAAAACAAAATCAATTATTCATAGTAGGATGCACTCCTGCAATAGGTCAGCATTGGGATATTGCTGAACCTTGCAAAGATGTTCGTCCGTCTGCTGGAAGTTGTCCTCCAGTAAAATTAGTTCATACTATTATAGAG
10VIRUSput	11.28	0.043	26	gi|1020194|gb|U31782.1|HPU31782	2-267	Human papillomavirus type 24, complete genome	12	HS	FAPM1	269	2-267(266)	HPV24(88.72%)	Betapapillomavirus 1	HPV24	Betapapillomavirus 1	TCCTTATTTCAATGTGTATAATAACAGTGGTACAGTCTTAGAGGTTCCTAAAGTGTCTGGAAACCAACACAGAGTTTTTAGACTTAAATTACCAGACCCCAATAGATTTGCTTTAGCAGATATGTCAGTATACAATCCAGAAAAGGAAAGATTGGTATGGGGTTGCAGAGGGGTAGAAATAGGTAGGGGACAACCATTAGGTGTTGGAACAAGCGGGCATCCTTTATTTAATAAAGTTAATGACACAGAAAATCCTTTAGCATATAGAC
13VIRUSput	16.51	0.0182	11	gi|512390557|gb|KC752036.1|	5-222	Human papillomavirus isolate KC34 L1 gene, partial cds	12	HS	FAPM1	344	1-344(344)	HPV104(89.53%)	Betapapillomavirus 2	HPV104	Betapapillomavirus 2	TCCATATTTTGATGTCACAAATTCTGAGGGAACAAAAATAGAGGTTCCTAAAGTGTCAGGTAATCAATTTAGGGCCTTCAGAATGTTATTCCCTGATCCTAATAGATTTGCCTTAGCAGATATGTCTGTATATAACCCCGAAAAGGAAAGGTTAGTTTGGGCCTGTAAAGGAATAGAAATAAGCAGAGGACAACCCTTAGGTGTAGGCACATGTGGTCATCCACTATTTAATAAAGTTAAAGATACAGAAAACAGTAATAGCTATCAAACAGGCTCCACAGATGATAGACAAAACACCTCATTTGATCCTAAACAGGTGCAAATGTTTATTATTGGATGTACAC
14VIRUSput	11.8	0.0199	12	gi|356483048|dbj|AB646346.1|	16-210	Human papillomavirus type 126 DNA, complete genome	12	HS	FAPM1	210	1-210(210)	HPV-mSK160(99.52%)	Gammapapillomavirus	HPV-mSK160	Gammapapillomavirus	TCCTTACTTTGACATTGTGGACTCTAATGATAATGTAACAATACAGGTTCCCAAAGTTTCTGCAAATCAATTTAGGGTATTACGCATGAAATTACCAGATCCAAATAAATTTGCTTTAATTGACACTGATATATATAATCCAGAAAAGGAACGTTTAGTATGGAGATTGTATGGCATTGAAATTGATAGAGGCGGTCCGCTAGGTATTGG
9VIRUSput	13.7	0.0861	52	gi|1020186|gb|U31781.1|HPU31781	1-270	Human papillomavirus type 23, complete genome	12	HS	FAPM1	369	1-369(369)	HPV23(85.91%)	Betapapillomavirus 2	HPV23	Betapapillomavirus 2	CCTTTAGAGTTACTTTTCCAGATCCCAATAAGTTTGCATTAGCTGACATGACAATTTACGATCCTGACAAGTACAGATTGGTGTGGGCCTGCAAAGGTCTTGAAATAGGTCGAGGTCAACCCTTAGGGGTAGGCAGTACAGGCCACCCTTTATTTAACAAACTACGTGATGCTGAGAATTCCAGTGAACGTCAGGAGGGTACAGCAGATGATAGAAGAAATATTTCTTTTGATCCTAAGCAAGTACAGATGTTTATTATTGGGTGTACACCATGTGTAGGTGAATACTGGGATGTGGCTCCTGTATGTGAGAATGCAGGTAGCCAATTAGGCTTGTGTCCTCCTCTTGAATTAAAAAACAGTGTTATAG
11VIRUSput	20.83	0.0728	44	gi|380865578|gb|JQ250771.1|	44-161	Human papillomavirus isolate SE78 L1 gene, partial cds	12	HS	FAPM1	203	1-203(203)	HPV-mSK011(98.52%)	Gammapapillomavirus	HPV-mSK011	Gammapapillomavirus	TCCATATTTTGATGTGTTGAATTCTGCTGATAATACTGTACAGGTTCCAAAGGTTTCTGCTAATCAATACAGAGTATTTCGCCTAAAGCTACCTGATCCTAACAAATTTGCCTTAATAGATAACAGTATTTATAATCCTGAAAGAGAACGTCTTGTGTGGAAACTATGTGGCCTACAGTTAGATAGAGGGGGTCCTCTTGGTG
15VIRUSput	17.53	0.0066	4	gi|254666887|gb|FJ804072.1|	5-101	Human papillomavirus type 116 strain HPV116, complete sequence	12	HS	FAPM1	156	1-156(156)	HPV-mSK121(82.05%)	Gammapapillomavirus	HPV-mSK121	Gammapapillomavirus	GAGTAAATTTATCTTTTGATCCAAAACAAAATCAATTATTCATAGTAGGATGCACTCCTGCAATAGGTCAGCATTGGGATATTGCTGAACCTTGCAAAGATGTTCGTCCGTCTGCTGGAAGTTGTCCTCCAGTAAAATTAGTTCATACTATTATAG
12VIRUSput	19.77	0.0182	11	gi|353441668|gb|JF906535.1|	42-126	Human papillomavirus isolate SE13 major capsid protein (L1) gene, partial cds	12	HS	FAPM1	163	3-148(146)	HPV22(92.47%)	Betapapillomavirus 2	HPV22	Betapapillomavirus 2	ATTTTGATGTTAGGTCATCAGATGGGGCAAAAATAGAGGTGCCCAAAGTGTCTGGAAATCAGTTTAGAGCTTTTAGAGTCACATTTCCAGATCCTAATAAATTTGCTTTAGGAGATATGACAATCCATGACCCTGAGAGGTATAGATT
8VIRUSput	21.24	0.0844	51	gi|1273499189|gb|MF588702.1|	135-246	Gammapapillomavirus 7 isolate Gamma07_w20c02c, complete genome	12	HS	FAPM1	246	3-244(242)	HPV201(83.88%)	Gammapapillomavirus 27	HPV201	Gammapapillomavirus 27	GTATAGGGACAAGTGGACATCCTCTATTTAATAAATTTAATGATACAGAAAATCCCAATAAATACTTTCAGAAGCAATCTGAAGATAATAGACAAAATATTTCTTTTGACCCTAAACAGGTTCAGTTATTAATGGTGGGGTGCACACCCCCAATGGGGGAACATTGGGATGTTGCTAAATCTTGCGCAGGGGAAAATGTAGATCCAGGGTCTTGTCCAGCTATTCAGTTGGTGAATGATTATATAC
16VIRUSput	10.77	0.4779	410	gi|1020170|gb|U31779.1|HPU31779	13-207	Human papillomavirus type 21, complete genome	1	AK	FAP	208	1-207(207)	HPV21(87.92%)	Betapapillomavirus 1	HPV21	Betapapillomavirus 1	CCCTTATTTTAATGTGTATGATGTTAACAGTGCTAAGATAAAAGTACCAAAGGTGTCTGGAAACCAACACAGGGTTTTCAGGCTTAAATTGCCAGATCCTAATAGATTTGCACTGGCAGATATGTCTGTTTACAATCCAGACAAAGAAAGATTGGTTTGGGGATGCAGAGGTATAGAAATAGGAAGGGGACAACCCCTAGGTGTAGGA
17VIRUSput	10.4	0.007	6	gi|389885555|gb|JN211194.1|	1-125	Human papillomavirus type 5 isolate S401, complete genome	1	AK	FAP	125	1-125(125)	HPV5(91.2%)	Betapapillomavirus 1	HPV5	Betapapillomavirus 1	GTATACAATAATGAAGGTGATAAGCTTGAGGTCCCTAAGGTTTCTGGGAACCAACATAGAGTATTTCGCCTAAAATTACCTGATCCTAACAGATTTGCATTAGCTGACATGTCTGTCTACAACCC
21VIRUSput	13.77	0.0176	18	gi|1020186|gb|U31781.1|HPU31781	1-247	Human papillomavirus type 23, complete genome	2	AK	FAP	249	1-247(247)	HPV23(86.23%)	Betapapillomavirus 2	HPV23	Betapapillomavirus 2	CCTTAGGGGTAGGCAGTACAGGCCACCCTTTATTTAACAAACTACGTGATGCTGAGAATTCCAGTGAACGTCAGGAGGGTACAGCAGATGATAGAAGAAATATTTCTTTTGATCCTAAGCAAGTACAGATGTTTATTATTGGGTGTACACCATGTGTAGGTGAATACTGGGATGTGGCTCCTGTATGTGAGAATGCAGGTAGCCAATTAGGCTTGTGTCCTCCTCTTGAATTAAAAAACAGTGTTATAG
20VIRUSput	14.13	0.0098	10	gi|19423675|gb|AF489718.1|	5-96	Human papillomavirus isolate FAIMVS11.3 major capsid protein (L1) gene, partial cds	2	AK	FAP	101	1-101(101)	HPV5(92.08%)	Betapapillomavirus 1	HPV5	Betapapillomavirus 1	AGCTTGAGGTCCCTAAGGTTTCTGGGAACCAACATAGAGTATTTCGCCTAAAATTACCTGATCCTAACAGATTTGCATTAGCTGACATGTCTGTCTACAAC
19VIRUSput	14.21	0.0127	13	gi|40232538|gb|AY484508.1|	1-190	Human papillomavirus isolate FA123.2 major capsid protein (L1) gene, partial cds	2	AK	FAP	190	1-190(190)	HPV23(85.79%)	Betapapillomavirus 2	HPV23	Betapapillomavirus 2	GTGTGGGCCTGCAAAGGTCTTGAAATAGGTCGAGGTCAACCCTTAGGGGTAGGCAGTACAGGCCACCCTTTATTTAACAAACTACGTGATGCTGAGAATTCCAGTGAACGTCAGGAGGGTACAGCAGATGATAGAAGAAATATTTCTTTTGATCCTAAGCAAGTACAGATGTTTATTATTGGGTGTACAC
18VIRUSput	19.87	0.0137	14	gi|1185315498|gb|KY063009.1|	84-239	Human papillomavirus isolate CT11 major capsid protein (L1) gene, partial cds	2	AK	FAP	292	22-292(271)	HPV-mKN3(80.07%)	Gammapapillomavirus	EdPV2	Unclassified	TCCTTATTTCGATGTGACTGGTGTTGGAGACAATGTCGATGTTCCTAAAGTATCAGCAAATCAATATCGCGTACTACGCTTAGTTTTACCTGACCCAAATCAGTTTGCTTTAATAGACAAATCAATTTATAATCCTGAAAGAGAAAGGCTAGTTTGGAGATTGCAAGGCATTCAAATTGATAGAGGTGGTCCTCTTGGTGTTGGAAGCACAGGACATCCACTGTTTGACAGATTTATGGATACTGAAAATTCTAATAAGTATCCAAATTTAAAGCAGCCATCAGCCAAGGAC
27VIRUSput	10.36	0.0018	2	gi|2894523|emb|AJ223858.1|	1-192	human papillomavirus type 24, L1 capsid gene strain HPV24	3	HS	FAP	192	1-192(192)	HPV24(89.64%)	Betapapillomavirus 1	HPV24	Betapapillomavirus 1	GTCAGTATACAATCCAGAAAAGGAAAGATTGGTATGGGGTTGCAGAGGGGTAGAAATAGGTAGGGGACAACCATTAGGTGTTGGAACAAGCGGGCATCCTTTATTTAATAAAGTTAATGACACAGAAAATCCTTTAGCATATAGACAGCAAGCCTTTTCCACAGATGATAGACAAAATACTTCATTTGATCC
26VIRUSput	10.15	0.0053	6	gi|1020170|gb|U31779.1|HPU31779	1-197	Human papillomavirus type 21, complete genome	3	HS	FAP	202	1-197(197)	HPV21(89.85%)	Betapapillomavirus 1	HPV21	Betapapillomavirus 1	ATCCATATTTTAATGTGTATGATGTTAACAGTGCTAAGATAAAAGTACCAAAGGTGTCTGGAAACCAACACAGGGTTTTCAGGCTTAAATTGCCAGATCCTAATAGATTTGCACTGGCAGATATGTCTGTTTACAATCCAGACAAAGAAAGATTGGTTTGGGGATGCAGAGGTATAGAAATAGGAAGGGGACAACCCCTAGG
22VIRUSput	13.81	0.3708	420	gi|1020186|gb|U31781.1|HPU31781	2-240	Human papillomavirus type 23, complete genome	3	HS	FAP	241	1-241(241)	HPV120(85.89%)	Betapapillomavirus 2	HPV120	Betapapillomavirus 2	AGGCAGTACAGGCCACCCTTTATTTAACAAACTACGTGATGCTGAGAATTCCAGTGAACGTCAGGAGGGTACAGCAGATGATAGAAGAAATATTTCTTTTGATCCTAAGCAAGTACAGATGTTTATTATTGGGTGTACACCATGTGTAGGTGAATACTGGGATGTGGCTCCTGTATGTGAGAATGCAGGTAGCCAATTAGGCTTGTGTCCTCCTCTTGAATTAAAAAACAGTGTTATAGAG
23VIRUSput	20.97	0.0159	18	gi|1036393188|gb|KX082661.1|	117-239	Human papillomavirus isolate HPV-ZJ01, partial genome	3	HS	FAP	248	6-248(243)	HPV-mw27c39c(86.42%)	Gammapapillomavirus	HPV-mw27c39c	Gammapapillomavirus	ACATTATACAATCCTGAAAGAGAAAGATTAGTTTGGAAACTTCAGGGTTTACAGGTAGATAGGGGAGGTCCTTTGGGTGTTGGAACGACTGGTCATCCTTTATTTGATAGATTAGCAGATACTGAAAATCCATCTGCTTATGTTGTTCCTGGTGATGATAACAGGCAGAACGTTGCCTTTGATCCCAAGCAGAACCAGATTCTTATTGTAGGCTGTGTTCCTGCTACCGGACAGCATTGGGATATAGC
25VIRUSput	10.4	0.023	26	gi|389885555|gb|JN211194.1|	1-125	Human papillomavirus type 5 isolate S401, complete genome	3	HS	FAP	125	1-125(125)	HPV5(91.2%)	Betapapillomavirus 1	HPV5	Betapapillomavirus 1	GTATACAATAATGAAGGTGATAAGCTTGAGGTCCCTAAGGTTTCTGGGAACCAACATAGAGTATTTCGCCTAAAATTACCTGATCCTAACAGATTTGCATTAGCTGACATGTCTGTCTACAACCC
24VIRUSput	20.83	0.0459	52	gi|380865578|gb|JQ250771.1|	44-161	Human papillomavirus isolate SE78 L1 gene, partial cds	3	HS	FAP	186	1-186(186)	HPV-mSK011(98.39%)	Gammapapillomavirus	HPV-mSK011	Gammapapillomavirus	TCCATATTTTGATGTGTTGAATTCTGCTGATAATACTGTACAGGTTCCAAAGGTTTCTGCTAATCAATACAGAGTATTTCGCCTAAAGCTACCTGATCCTAACAAATTTGCCTTAATAGATAACAGTATTTATAATCCTGAAAGAGAACGTCTTGTGTGGAAACTATGTGGCCTACAGTTAGATAG
30VIRUSput	15.52	0.0293	30	gi|6694878|gb|AF217660.1|AF217660	1-116	Human papillomavirus isolate FA17 major capsid protein L1 gene, partial cds	4	HS	FAP	117	1-117(117)	HPV-mHIVGc36(94.02%)	Betapapillomavirus	HPV-mHIVGc36	Betapapillomavirus	ACCTAAAGTTTCAGGCAATCAGCATAGGGTATTTAGGTTAAAGTTGCCAGATCCTAATAGATTTGCCTTAGCTGACATGTCTGTTTACAATCCAGATAAGGAAAGATTGGTTTGGGG
29VIRUSput	14.29	0.0293	30	gi|1020186|gb|U31781.1|HPU31781	1-210	Human papillomavirus type 23, complete genome	4	HS	FAP	210	1-210(210)	HPV23(85.71%)	Betapapillomavirus 2	HPV23	Betapapillomavirus 2	ATCCTGACAAGTACAGATTGGTGTGGGCCTGCAAAGGTCTTGAAATAGGTCGAGGTCAACCCTTAGGGGTAGGCAGTACAGGCCACCCTTTATTTAACAAACTACGTGATGCTGAGAATTCCAGTGAACGTCAGGAGGGTACAGCAGATGATAGAAGAAATATTTCTTTTGATCCTAAGCAAGTACAGATGTTTATTATTGGGTGTACAC
28VIRUSput	10.57	0.0156	16	gi|389885555|gb|JN211194.1|	1-123	Human papillomavirus type 5 isolate S401, complete genome	4	HS	FAP	123	1-123(123)	HPV5(91.06%)	Betapapillomavirus 1	HPV5	Betapapillomavirus 1	GTATACAATAATGAAGGTGATAAGCTTGAGGTCCCTAAGGTTTCTGGGAACCAACATAGAGTATTTCGCCTAAAATTACCTGATCCTAACAGATTTGCATTAGCTGACATGTCTGTCTACAAC
31VIRUSput	13.33	0.002	2	gi|40232538|gb|AY484508.1|	1-135	Human papillomavirus isolate FA123.2 major capsid protein (L1) gene, partial cds	4	HS	FAP	135	1-135(135)	HPV23(86.67%)	Betapapillomavirus 2	HPV23	Betapapillomavirus 2	GTACAGGCCACCCTTTATTTAACAAACTACGTGATGCTGAGAATTCCAGTGAACGTCAGGAGGGTACAGCAGATGATAGAAGAAATATTTCTTTTGATCCTAAGCAAGTACAGATGTTTATTATTGGGTGTACAC
36VIRUSput	14.01	0.0061	6	gi|312451821|gb|GU117634.1|	27-279	Human papillomavirus type 134, complete genome	5	AK	FAPM1	279	27-279(253)	HPV134(85.38%)	Gammapapillomavirus 7	MmPV5	Gammapapillomavirus	GGTCGTCTGATGGCTCTAAAGTAGAGGTACCTAAGGTATCAGGCAATCAATTCAGAGCGTTTAGAATGTTGTTTCCCGATCCAAATAGATTTGCATTAGCAGACATGTCTGTTTATAATCCTGACAAAGAAAGATTAGTATGGAAACTGAAAGGTATTGAGGTCATCAGAGGAGGTCCTTTAGGAATTGGAACAACAGGTCACCCCTTGCTAAATAAGTTGAACGATACAGAGAATCCAAATAATTATTTTCAGGGTAGTACTGATAGCAGACAAAATG
34VIRUSput	22.81	0.0233	23	gi|371486252|gb|JF966379.1|	60-226	Human papillomavirus isolate 915 F 06 008 CG3, complete genome	5	AK	FAPM1	241	1-241(241)	HPV130(88.8%)	Gammapapillomavirus 10	HPV130	Gammapapillomavirus 10	GTATTAAGGGTACTGTTACCAGATCCAAATAAATTTGCCTTGGTGGATTCTACAGTCTACAATCCAGAAACGGAAAGATTAGTATGGAGATTAAAGGGTTTAGAAATTCAAAGAGGCGGTCCTTTAGGTATTGGAACTACAGGGCATCCCTTATTTAATAAATTAGGAGACACAGAAAATCCTACAAAATATCTACAACAAAGTACAGATGACAGACAAAGTGTTTCACTGGATCCTAAAC
32VIRUSput	10.71	0.6247	616	gi|1020170|gb|U31779.1|HPU31779	1-196	Human papillomavirus type 21, complete genome	5	AK	FAPM1	208	1-208(208)	HPV21(87.98%)	Betapapillomavirus 1	HPV21	Betapapillomavirus 1	TCCTTATTTTAATGTGTATGATGTTAACAGTGCTAAGATAAAAGTACCAAAGGTGTCTGGAAACCAACACAGGGTTTTCAGGCTTAAATTGCCAGATCCTAATAGATTTGCACTGGCAGATATGTCTGTTTACAATCCAGACAAAGAAAGATTGGTTTGGGGATGCAGAGGTATAGAAATAGGAAGGGGACAACCCCTAGGTGTAGGA
33VIRUSput	14.04	0.0598	59	gi|1020186|gb|U31781.1|HPU31781	2-236	Human papillomavirus type 23, complete genome	5	AK	FAPM1	236	1-171(171)	HPV23(86.55%)	Betapapillomavirus 2	HPV120	Betapapillomavirus 2	GTACAGCAGATGATAGAAGAAATATTTCTTTTGATCCTAAGCAAGTACAGATGTTTATTATTGGGTGTACACCATGTGTAGGTGAATACTGGGATGTGGCTCCTGTATGTGAGAATGCAGGTAGCCAATTAGGCTTGTGTCCTCCTCTTGAATTAAAAAACAGTGTTATAG
35VIRUSput	11.11	0.0101	10	gi|512390659|gb|KC752087.1|	1-72	Human papillomavirus isolate KC85 L1 gene, partial cds	5	AK	FAPM1	160	1-160(160)	HPV-mSK170(81.25%)	Gammapapillomavirus	EdPV2	Unclassified	TCCATATTATGATGTGGAAGATCCGAATCATAAAATTGTTGTACCAAAGGTATCTGCAAATCAGTACAGAGTATTTCAGTTAATGTTACCAGATCCTAATAAGTTTGCTATAGCAGATGCTTGTGTTTTTAATCCAGAAAAGGAACGATTAGTATGGAAA
41VIRUSput	20.1	0.0044	4	gi|380865528|gb|JQ250746.1|	10-201	Human papillomavirus isolate SE50 L1 gene, partial cds	6	AK	FAPM1	228	2-228(227)	HPV-mSK085(80.62%)	Gammapapillomavirus	EdPV2	Unclassified	TCCATATTTTGATGTTTTAGATAATGCATCAAACAAAATAGTAGTTCCTAAAGTGTCAGGTAATCAATATAGGGTTTTAAGATTATTGTTTCCAGACCCTAATCAGTTTGCTCTAATAGATAAATCACTGTACAATCCAGAACATGAACGGTTGGTGTGGAGACTGACAGGGATTCAAATAGATAGAGGTGGCCCTTTAGGCATTGGCAGTACTGGTCACCCTTTATT
40VIRUSput	25	0.0044	4	gi|1273499245|gb|MF588709.1|	2-220	Gammapapillomavirus 9 isolate Gamma09_w11C24, complete genome	6	AK	FAPM1	264	2-264(263)	HPV-mSK085(82.13%)	Gammapapillomavirus	HPV-mSK085	Gammapapillomavirus	GTACAATCCAGAACATGAACGGTTGGTGTGGAGACTGACAGGGATTCAAATAGATAGAGGTGGCCCTTTAGGCATTGGCAGTACTGGTCACCCTTTATTTAATAAGTTAGGAGATACAGAAAATCCCCTTGTTTATAATGGTAACAATACAAATGAAACAGAAAATAGAATGAATGTGTCTTTTGATCCAAAACAAAATCAGTTATTTATAGTTGGTTGTGTTCCACCTATAGGAACCCATTGGGATAAAGCAGATAGTTGTCC
38VIRUSput	10.67	0.0599	54	gi|916345895|gb|KP692119.1|	1-178	Human papillomavirus isolate SE435, complete genome	6	AK	FAPM1	178	1-178(178)	HPV-mSE383(89.33%)	Gammapapillomavirus	HPV-mSE383	Gammapapillomavirus	TCCTTATTTTGATGTTTACAATAATGGTGATGAAACTTTGACTGTGCCAAAGGTTTCTGCTAATCAATACAGAGTTATGAAAGTTAATCTACCTGATCCAAATAAGTTTGCCCTGGTTGATAAATCCCTTTACAATCCTGAAAGGGAGAGGCTAGTTTGGAAATTGACTGGATTACAA
37VIRUSput	18.64	0.051	46	gi|1185315498|gb|KY063009.1|	15-132	Human papillomavirus isolate CT11 major capsid protein (L1) gene, partial cds	6	AK	FAPM1	292	22-292(271)	HPV-mKN3(80.44%)	Gammapapillomavirus	EdPV2	Unclassified	TCCATATTTCGATGTGACTGGTGTTGGAGACAATGTCGATGTTCCTAAAGTATCAGCAAATCAATATCGCGTACTACGCTTAGTTTTACCTGACCCAAATCAGTTTGCTTTAATAGACAAATCAATTTATAATCCTGAAAGAGAAAGGCTAGTTTGGAGATTGCAAGGCATTCAAATTGATAGAGGTGGTCCTCTTGGTGTTGGAAGCACAGGACATCCACTGTTTGACAGATTTATGGATACTGAAAATTCTAATAAGTATCCAAATTTAAAGCAGCCATCAGCCAAGGAC
39VIRUSput	19.77	0.0022	2	gi|353441668|gb|JF906535.1|	38-122	Human papillomavirus isolate SE13 major capsid protein (L1) gene, partial cds	6	AK	FAPM1	201	1-201(201)	HPV22(92.54%)	Betapapillomavirus 2	HPV22	Betapapillomavirus 2	TCCTTATTTTGATGTTAGGTCATCAGATGGGGCAAAAATAGAGGTGCCCAAAGTGTCTGGAAATCAGTTTAGAGCTTTTAGAGTCACATTTCCAGATCCTAATAAATTTGCTTTAGGAGATATGACAATCCATGACCCTGAGAGGTATAGATTAGTATGGGCTTGCAAAGGATTAGAAATAGGAAGAGGGCAGCCCTTAGG
42VIRUSput	13.04	0.0026	2	gi|1020258|gb|U31790.1|HPU31790	1-91	Human papillomavirus type 50, complete genome	7	HS	FAPM1	91	1-91(91)	HPV50(85.71%)	Gammapapillomavirus 3	HPV133	Gammapapillomavirus 10	GTTGTTTATTGTTGGTTGCACACCTAGTTTAGGTGCTCATTGGGATTTAGCAGAACCTTGTGACAAAAACAGCTTAAATAATGGCAAGTGT
43VIRUSput	13.26	0.041	35	gi|1020186|gb|U31781.1|HPU31781	1-181	Human papillomavirus type 23, complete genome	8	HS	FAPM1	181	1-181(181)	HPV23(86.74%)	Betapapillomavirus 2	HPV23	Betapapillomavirus 2	CGTCAGGAGGGTACAGCAGATGATAGAAGAAATATTTCTTTTGATCCTAAGCAAGTACAGATGTTTATTATTGGGTGTACACCATGTGTAGGTGAATACTGGGATGTGGCTCCTGTATGTGAGAATGCAGGTAGCCAATTAGGCTTGTGTCCTCCTCTTGAATTAAAAAACAGTGTTATAG
46VIRUSput	14.41	0.0023	2	gi|270048248|gb|FJ969908.1|	54-171	Human papillomavirus isolate GC12_2 major capsid protein L1 gene, partial cds	8	HS	FAPM1	172	1-172(172)	HPV133(86.05%)	Gammapapillomavirus 10	HPV133	Gammapapillomavirus 10	GAGTAGAGATGATAGGCAAGATGTTTCTATGGATCCAAAACAAACTCAGTTATTTATAGTAGGCTGCACACCCAGCATGGGAGCACATTGGGATCTTGCAAAGCCCTGTGAAGAAGATGTTAGAAATAATGGAGATTGTTATCCCATTGAATTGGTTCATACAGTTATACAG
44VIRUSput	19.77	0.0832	71	gi|353441668|gb|JF906535.1|	38-122	Human papillomavirus isolate SE13 major capsid protein (L1) gene, partial cds	8	HS	FAPM1	201	2-136(135)	HPV22(93.33%)	Betapapillomavirus 2	HPV22	Betapapillomavirus 2	TCCTTATTTTGATGTTAGGTCATCAGATGGGGCAAAAATAGAGGTGCCCAAAGTGTCTGGAAATCAGTTTAGAGCTTTTAGAGTCACATTTCCAGATCCTAATAAATTTGCTTTAGGAGATATGACAATCCATGAC
45VIRUSput	12.59	0.0023	2	gi|312451813|gb|GU117633.1|	4-281	Human papillomavirus type 133, complete genome	8	HS	FAPM1	282	1-281(281)	HPV133(87.19%)	Gammapapillomavirus 10	HPV133	Gammapapillomavirus 10	TCCTTATTTTGAAGTTAAAGGCCCGGATAATGTGAAAGTAACTGTACCAAAAGTTTCTGGTAATCAATACAGGGTATTGAGGGTTTTGTTACCAGATCCTAATAAGTTTGCATTGATTGATACTGAGGTTTACAATCCAGAAACTCAAAGGTTGGTTTGGAGGTTAAAAGGTATTGAAATTCAGCGGGGTGGACCTTTAGGAATTGGTACTACTGGTCATCCTTTATTTAATAAACTGGGAGATACAGAAAATCCTGGTAAATACCTGAGTCAGAGTAGAGA
47VIRUSput	14.04	0.1682	218	gi|1020186|gb|U31781.1|HPU31781	1-235	Human papillomavirus type 23, complete genome	9	AK	FAP	236	1-235(235)	HPV23(85.96%)	Betapapillomavirus 2	HPV120	Betapapillomavirus 2	GTACAGGCCACCCTTTATTTAACAAACTACGTGATGCTGAGAATTCCAGTGAACGTCAGGAGGGTACAGCAGATGATAGAAGAAATATTTCTTTTGATCCTAAGCAAGTACAGATGTTTATTATTGGGTGTACACCATGTGTAGGTGAATACTGGGATGTGGCTCCTGTATGTGAGAATGCAGGTAGCCAATTAGGCTTGTGTCCTCCTCTTGAATTAAAAAACAGTGTTATAGAG
