# Supplementary material for: Detection of human papillomaviruses in paired healthy skin and actinic keratosis by next generation sequencing
Source: Papillomavirus Res. 2020 Mar 25;9:100196. doi: 10.1016/j.pvr.2020.100196 (PMC7118314; doi:10.1016/j.pvr.2020.100196)
Supplement: Multimedia component 3 [file mmc3.xml]

<?xml version="1.0" encoding="UTF-8" standalone="no"?><data:data><datasets><author>tommasinom@iarc.fr</author><type>1</type><dataset><name>NEXT generation sequencing data</name><caption/><description>The next generation sequencing data of 12 pools were separately uploaded: accession numbers: SAMN13270199; SAMN13270201; SAMN13270201; SAMN13270202; SAMN13270203; SAMN13270204; SAMN13270205; SAMN13270206;  SAMN13270207; SAMN13270208; SAMN13270209; SAMN13270210 </description><filetype><name/></filetype><filesize/><source>0</source><sourcename>Original Data</sourcename><access><type>1</type><name>Data available in data repository</name><reponame>NCBI data base</reponame><PersistentId>SAMN13270199; </PersistentId><deeplinkurl>https://www.ncbi.nlm.nih.gov/sra/13270199</deeplinkurl></access></dataset></datasets></data:data>
